# Supplementary material for: Evaluation of Ammonia Nitrogen Exposure in Immune Defenses Present on Spleen and Head-Kidney of Wuchang Bream (Megalobrama amblycephala)
Source: Int J Mol Sci. 2022 Mar 15;23(6):3129. doi: 10.3390/ijms23063129 (PMC8953400; doi:10.3390/ijms23063129)
Supplement: Supplementary file 1 [file ijms-23-03129-s001.zip]

Archive with 1 entries (1 files):
- ijms-1633035-supplementary.pdf
